# Supplementary material for: Nifedipine Improves the Ketogenic Diet Effect on Insulin-Resistance-Induced Cognitive Dysfunction in Rats
Source: Pharmaceuticals (Basel). 2024 Aug 10;17(8):1054. doi: 10.3390/ph17081054 (PMC11359371; doi:10.3390/ph17081054)
Supplement: Supplementary file 1 [file pharmaceuticals-17-01054-s001.zip]

Archive with 1 entries (1 files):
- pharmaceuticals-3117693-supplementary.pdf
